# Supplementary material for: A Genome-Wide Identification and Comparative Analysis of the Heavy-Metal-Associated Gene Family in Cucurbitaceae Species and Their Role in Cucurbita pepo under Arsenic Stress
Source: Genes (Basel). 2023 Sep 27;14(10):1877. doi: 10.3390/genes14101877 (PMC10606463; doi:10.3390/genes14101877)
Supplement: Supplementary file 1 [file genes-14-01877-s001.zip]

Archive with 3 entries (3 files):
- Supplementary Figure 1.png
- Supplementary Figure.pdf
- Supplementary Tables.xlsx
